# Supplementary material for: The ability to classify patients based on gene-expression data varies by algorithm and performance metric
Source: PLoS Comput Biol. 2022 Mar 11;18(3):e1009926. doi: 10.1371/journal.pcbi.1009926 (PMC8942277; doi:10.1371/journal.pcbi.1009926)
Supplement: S4 Data — We predicted patient states using gene-expression and clinical predictors (Analysis 4). For classification algorithms that included multiple hyperparameter combinations (n = 47), we performed hyperparameter optimization using the respective training sets. For each combination of dataset, class variable, and classification algorithm, we calculated the arithmetic mean of area under the receiver operating characteristic curve (AUROC) values across 5 (outer) iterations of Monte Carlo cross-validation. Next, we calculated the minimum, first quartile (Q1), median, third quartile (Q3), and maximum for these values across the algorithms. Finally, we sorted the algorithms in descending order based on median values. Each row represents a particular dataset/class combination. (XLSX) [file pcbi.1009926.s037.xlsx]

## Sheet: Sheet1
Dataset	Class	Min	Q1	Median	Q3	Max
GSE30784	Case/control status	0.5	0.939	0.986	0.993	0.996
GSE5460	Estrogen receptor status	0.5	0.95	0.985	0.99	0.996
GSE39582	Mismatch repair status	0.5	0.924	0.978	0.99	0.996
GSE30219	Tumor histology	0.5	0.852	0.939	0.962	0.973
GSE15296	Kidney transplant status	0.5	0.853	0.934	0.958	0.978
GSE39582	BRAF gene mutation	0.5	0.835	0.931	0.959	0.974
GSE27279	Tumor location	0.5	0.846	0.929	0.944	0.96
GSE32646	Estrogen receptor status	0.5	0.883	0.921	0.952	0.964
GSE46995	Disease status	0.5	0.824	0.918	0.955	0.972
GSE37892	Tumor stage	0.5	0.823	0.915	0.966	0.995
GSE2109_Breast	Estrogen receptor status	0.5	0.854	0.908	0.934	0.952
GSE48391	Estrogen receptor status	0.5	0.838	0.89	0.934	0.952
GSE5460	HER2/neu receptor status	0.5	0.832	0.887	0.916	0.948
GSE5460	Tumor grade	0.5	0.788	0.887	0.915	0.93
GSE6532_U133A	Estrogen receptor status	0.5	0.79	0.883	0.909	0.925
GSE39491	Cell type	0.5	0.826	0.874	0.892	0.907
GSE4271	Tumor grade	0.5	0.827	0.87	0.917	0.959
GSE32646	Progesterone receptor status	0.5	0.829	0.866	0.892	0.973
GSE2109_Breast	Tumor grade	0.5	0.777	0.86	0.89	0.905
GSE39582	Chromosomal instability	0.5	0.749	0.855	0.88	0.893
GSE2109_Uterus	Tumor grade	0.5	0.78	0.851	0.889	0.906
GSE37745	Tumor histology	0.5	0.793	0.825	0.88	0.91
GSE39582	Tumor location	0.5	0.788	0.823	0.885	0.918
GSE30219	Tumor size	0.5	0.703	0.809	0.822	0.862
GSE30219	Lymph nodes affected	0.5	0.704	0.808	0.825	0.843
GSE32646	HER2/neu receptor status	0.5	0.684	0.808	0.835	0.93
GSE2109_Ovary	Tumor grade	0.5	0.753	0.805	0.856	0.906
GSE63885	Tumor histology	0.5	0.646	0.763	0.808	0.88
TCGA_COAD	Tumor histology	0.5	0.626	0.759	0.815	0.85
GSE6532_U133PLUS2	Tumor grade	0.464	0.581	0.754	0.81	0.859
GSE32646	Pathological complete response	0.491	0.657	0.746	0.787	0.827
GSE2109_Breast	Tumor histology	0.5	0.693	0.743	0.784	0.818
GSE39582	KRAS gene mutation	0.5	0.635	0.74	0.786	0.837
GSE6532_U133A	Lymph nodes affected	0.5	0.628	0.718	0.752	0.788
GSE38958	Case/control status	0.479	0.632	0.716	0.764	0.859
GSE20181	Drug response	0.483	0.627	0.712	0.78	0.857
GSE5460	Tumor type	0.5	0.602	0.711	0.752	0.781
GSE26682_U133A	Microsatellite instability	0.5	0.641	0.71	0.752	0.798
GSE39582	Long/short time to relapse	0.5	0.635	0.705	0.737	0.78
GSE20189	Case/control status	0.463	0.634	0.699	0.735	0.785
GSE39582	TP53 gene mutation	0.5	0.646	0.699	0.729	0.772
GSE2109_Breast	HER2/neu receptor status	0.5	0.639	0.696	0.74	0.796
GSE46691	Metastasis present	0.5	0.622	0.696	0.744	0.771
TCGA_COAD	Metastasis present	0.454	0.628	0.694	0.77	0.887
GSE37199	Tumor stage	0.5	0.622	0.693	0.714	0.771
GSE39582	Tumor stage	0.5	0.625	0.693	0.725	0.759
GSE2109_Prostate	Tumor stage	0.485	0.601	0.692	0.731	0.806
GSE46449	Case/control status	0.47	0.641	0.692	0.72	0.769
GSE37147	Case/control status	0.473	0.615	0.689	0.719	0.758
TCGA_KIRC	Metastasis present	0.5	0.608	0.689	0.712	0.758
GSE2109_Colon	Tumor histology	0.479	0.572	0.688	0.756	0.821
GSE6532_U133A	Tumor grade	0.5	0.629	0.679	0.705	0.737
GSE2109_Ovary	Tumor stage	0.499	0.584	0.675	0.699	0.743
GSE63885	TP53 gene mutation	0.489	0.569	0.674	0.728	0.763
GSE2109_Lung	Tumor grade	0.5	0.621	0.673	0.706	0.756
TCGA_BLCA	Tumor histology	0.5	0.637	0.67	0.691	0.721
TCGA_COAD	Long/short survival time	0.458	0.618	0.669	0.693	0.74
TCGA_KIRC	Long/short survival time	0.454	0.603	0.663	0.708	0.733
TCGA_PRAD	Lymph nodes affected	0.498	0.58	0.659	0.701	0.726
TCGA_PRAD	Disease relapse	0.461	0.597	0.657	0.77	0.94
TCGA_COAD	Lymphovascular invasion	0.494	0.567	0.654	0.688	0.718
GSE2109_Ovary	Tumor size	0.479	0.586	0.649	0.683	0.711
GSE26682_U133PLUS2	Microsatellite instability	0.5	0.583	0.646	0.661	0.711
GSE32646	Tumor grade	0.461	0.578	0.643	0.676	0.725
GSE2109_Prostate	Tumor size	0.468	0.586	0.641	0.722	0.815
GSE19804	Tumor stage	0.458	0.599	0.64	0.666	0.695
GSE63885	BRCA mutation status	0.439	0.57	0.638	0.698	0.788
GSE6532_U133PLUS2	Progesterone receptor status	0.411	0.571	0.637	0.695	0.799
GSE2109_Kidney	Tumor grade	0.5	0.572	0.636	0.663	0.713
GSE40292	Disease type	0.483	0.57	0.636	0.713	0.82
GSE10320	Disease relapse	0.475	0.594	0.635	0.673	0.72
GSE25507	Case/control status	0.471	0.564	0.635	0.69	0.782
GSE6532_U133A	Long/short time to relapse	0.5	0.589	0.634	0.669	0.725
GSE43176	NRAS gene mutation	0.485	0.569	0.633	0.689	0.732
GSE6532_U133PLUS2	Long/short distant metastasis-free survival time	0.468	0.528	0.633	0.697	0.762
GSE30219	Metastasis present	0.304	0.5	0.631	0.786	0.876
GSE5460	Lymphovascular invasion	0.5	0.578	0.63	0.671	0.715
GSE67784	Case/control status	0.459	0.589	0.63	0.69	0.764
GSE1456	Long/short time to relapse	0.49	0.56	0.628	0.664	0.716
GSE4271	Long/short survival time	0.483	0.601	0.627	0.658	0.717
GSE1456	Long/short survival time	0.46	0.57	0.626	0.674	0.725
GSE6532_U133PLUS2	Long/short time to relapse	0.468	0.528	0.626	0.699	0.762
GSE67784	Mutation in TTR gene	0.496	0.585	0.626	0.689	0.777
GSE58697	Disease relapse	0.409	0.498	0.624	0.875	0.995
GSE2109_Breast	Tumor stage	0.499	0.583	0.623	0.662	0.722
GSE48391	HER2/neu receptor status	0.483	0.56	0.623	0.664	0.78
TCGA_BLCA	Lymph nodes affected	0.496	0.573	0.622	0.668	0.708
GSE2109_Breast	Multiple tumors present	0.478	0.557	0.617	0.658	0.729
GSE2109_Colon	Tumor grade	0.374	0.586	0.617	0.638	0.682
GSE39582	Long/short survival time	0.498	0.554	0.612	0.655	0.715
TCGA_COAD	Lymph nodes affected	0.499	0.555	0.612	0.643	0.682
GSE6532_U133A	Long/short distant metastasis-free survival time	0.408	0.548	0.611	0.659	0.693
TCGA_LUAD	Lymph nodes affected	0.5	0.57	0.607	0.645	0.665
GSE2109_Ovary	Lymph nodes affected	0.41	0.55	0.602	0.661	0.7
GSE21510	Tumor stage	0.477	0.546	0.597	0.627	0.717
GSE5460	Lymph nodes affected	0.5	0.575	0.597	0.614	0.641
GSE2109_Colon	Lymph nodes affected	0.479	0.555	0.583	0.597	0.635
GSE2109_Lung	Tumor size	0.444	0.544	0.583	0.609	0.726
GSE6532_U133PLUS2	Lymph nodes affected	0.381	0.53	0.577	0.625	0.737
GSE2109_Colon	Metastasis present	0.462	0.535	0.576	0.631	0.736
GSE2109_Colon	Tumor stage	0.455	0.544	0.575	0.599	0.656
GSE2109_Kidney	Tumor stage	0.459	0.522	0.568	0.594	0.641
GSE2109_Prostate	Tumor grade	0.436	0.527	0.566	0.587	0.637
GSE2109_Kidney	Multiple tumors present	0.409	0.502	0.565	0.776	0.863
GSE48391	Long/short survival time	0.416	0.518	0.558	0.626	0.759
GSE27342	Tumor grade	0.404	0.5	0.552	0.59	0.635
TCGA_BLCA	Long/short survival time	0.419	0.521	0.552	0.586	0.644
GSE2109_Uterus	Tumor stage	0.447	0.512	0.55	0.585	0.643
GSE20189	Tumor stage	0.447	0.515	0.549	0.616	0.667
GSE5462	Drug response	0.45	0.511	0.548	0.575	0.68
GSE2109_Ovary	Metastasis present	0.328	0.494	0.547	0.62	0.766
GSE2109_Uterus	Tumor size	0.357	0.507	0.547	0.59	0.679
GSE32646	Tumor stage	0.461	0.512	0.546	0.581	0.642
GSE2109_Endometrium	Family history of cancer	0.441	0.521	0.543	0.578	0.64
GSE63885	Long/short survival time	0.341	0.488	0.541	0.582	0.7
GSE2109_Ovary	Family history of cancer	0.409	0.507	0.538	0.562	0.634
GSE27854	Tumor stage	0.389	0.506	0.534	0.563	0.67
GSE2109_Kidney	Tumor size	0.449	0.498	0.527	0.548	0.615
GSE2109_Lung	Tumor stage	0.376	0.494	0.52	0.575	0.622
GSE37745	Tumor stage	0.44	0.493	0.52	0.542	0.608
TCGA_LUAD	Metastasis present	0.258	0.487	0.52	0.619	0.746
GSE2109_Colon	Family history of cancer	0.428	0.509	0.519	0.536	0.574
GSE2109_Uterus	Lymph nodes affected	0.45	0.496	0.514	0.585	0.689
GSE2109_Kidney	Family history of cancer	0.471	0.491	0.506	0.525	0.564
TCGA_BLCA	Incidental prostate cancer indicator	0.435	0.478	0.503	0.563	0.679
GSE2109_Uterus	Family history of cancer	0.378	0.466	0.502	0.534	0.638
GSE37745	Recurrence status	0.406	0.468	0.502	0.524	0.605
GSE32646	Lymph nodes affected	0.39	0.469	0.5	0.527	0.571
GSE63885	Clinical status after 1st line chemotherapy	0.304	0.466	0.5	0.528	0.679
GSE63885	Tumor stage	0.315	0.464	0.5	0.546	0.657
GSE2109_Breast	Family history of cancer	0.437	0.485	0.498	0.512	0.55
GSE63885	Tumor grade	0.358	0.468	0.497	0.52	0.607
GSE27342	Tumor stage	0.335	0.452	0.494	0.526	0.659
GSE37745	Patient performance status	0.439	0.476	0.492	0.502	0.537
GSE2109_Colon	Tumor size	0.382	0.468	0.49	0.511	0.626
GSE2109_Kidney	Metastasis present	0.356	0.442	0.488	0.5	0.627
GSE2109_Prostate	Family history of cancer	0.381	0.453	0.485	0.511	0.592
GSE2109_Colon	Multiple tumors present	0.362	0.432	0.478	0.5	0.582
GSE2109_Lung	Family history of cancer	0.348	0.428	0.473	0.501	0.649
TCGA_LUAD	Long/short survival time	0.376	0.442	0.465	0.501	0.565
GSE30219	Long/short survival time	0.339	0.407	0.464	0.484	0.56
GSE37892	Metastasis present	0.207	0.355	0.437	0.492	0.593
GSE4271	Primary/recurrent specimen	0.289	0.403	0.434	0.475	0.602
