# Supplementary material for: The ability to classify patients based on gene-expression data varies by algorithm and performance metric
Source: PLoS Comput Biol. 2022 Mar 11;18(3):e1009926. doi: 10.1371/journal.pcbi.1009926 (PMC8942277; doi:10.1371/journal.pcbi.1009926)
Supplement: S6 Data — (XLSX) [file pcbi.1009926.s039.xlsx]

## Sheet: Sheet1
Dataset	Class	Min	Q1	Median	Q3	Max
GSE15296	Kidney transplant status	0.5	0.837	0.926	0.949	0.968
GSE20181	Drug response	0.5	0.618	0.711	0.748	0.806
GSE10320	Disease relapse	0.5	0.562	0.61	0.644	0.689
GSE19804	Tumor stage	0.5	0.565	0.607	0.629	0.662
GSE1456	Long/short survival time	0.5	0.562	0.6	0.635	0.713
