# Supplementary material for: The ability to classify patients based on gene-expression data varies by algorithm and performance metric
Source: PLoS Comput Biol. 2022 Mar 11;18(3):e1009926. doi: 10.1371/journal.pcbi.1009926 (PMC8942277; doi:10.1371/journal.pcbi.1009926)
Supplement: S7 Data — (XLSX) [file pcbi.1009926.s040.xlsx]

## Sheet: Sheet1
GSE10320	GSE46691
EIF2D	gleason_score.9.10
TXNL1	CAMK2N1
CTH	AZGP1
HIST3H2A	LRRN1
RUNDC3B	TOP2A
SYF2	DEGS1
FBXL4	GNPTAB
USH2A	NRP1
TENM1	NUSAP1
VAMP4	CENPF
RBMX2	RNF19A
TRIM28	SCN7A
PLD3	ENSA
ENSG00000104522	ANO7
PTPRH	NVL
ACSM3	RAPGEF4
MDN1	RAD21
QSOX1	GMNN
ICAM1	MYBPC1
POMGNT1	TRNT1
TOX3	SCIN
SS18L2	SMC4
ASTE1	LPGAT1
ITGA7	STMN1
APLP1	PRC1
CIRBP	SQLE
HSPB6	ALDH1A2
WLS	CD276
CYP2W1	NDUFA5
UBE4B	TRAM1
KITLG	KHDRBS3
KPNA6	DCUN1D1
PLBD1	TPX2
FBXL12	SFRP4
ADD2	UBR5
GGA3	RPS6KA6
NES	STAU2
GBE1	CHRNA2
SPPL2B	GLO1
TTC19	CBX3
ABCB7	GRK3
MYB	TAF2
NFYC	SIDT1
MRM2	RAD23B
CKAP4	AKAP7
BCAS1	ARFGEF1
NPY	EAPP
PRSS8	KIF21A
OSTM1	LTF
PITPNM1	FAM189A2
