# Supplementary material for: The ability to classify patients based on gene-expression data varies by algorithm and performance metric
Source: PLoS Comput Biol. 2022 Mar 11;18(3):e1009926. doi: 10.1371/journal.pcbi.1009926 (PMC8942277; doi:10.1371/journal.pcbi.1009926)
Supplement: S9 Data — (XLSX) [file pcbi.1009926.s042.xlsx]

## Sheet: Sheet1
Gene Set Name	# Genes in Gene Set (K)	Description	# Genes in Overlap (k)	k/K	p-value	FDR q-value
HALLMARK_G2M_CHECKPOINT	200	Genes involved in the G2/M checkpoint, as in progression through the cell division cycle.	10	0.05	5e-14	2.5e-12
HALLMARK_MITOTIC_SPINDLE	199	Genes important for mitotic spindle assembly.	7	0.0352	4.63e-09	1.16e-07
HALLMARK_E2F_TARGETS	200	Genes encoding cell cycle related targets of E2F transcription factors.	4	0.02	0.000105	0.00174
HALLMARK_MYC_TARGETS_V1	200	A subgroup of genes regulated by MYC - version 1 (v1).	3	0.015	0.00187	0.0234
