# Supplementary material for: The ability to classify patients based on gene-expression data varies by algorithm and performance metric
Source: PLoS Comput Biol. 2022 Mar 11;18(3):e1009926. doi: 10.1371/journal.pcbi.1009926 (PMC8942277; doi:10.1371/journal.pcbi.1009926)
Supplement: S12 Data — This file indicates all hyperparameter combinations that we evaluated via nested cross-validation in the follow-up analysis to Analysis 5. (XLSX) [file pcbi.1009926.s045.xlsx]

## Sheet: Sheet1
Software	Algorithm	Default	Hyperparameters
sklearn	mutual_info	Yes	n, neighbors=3
sklearn	mutual_info	No	n, neighbors=1
sklearn	mutual_info	No	n, neighbors=10
sklearn	mutual_info	No	n, neighbors=5
sklearn	random_forest_rfe	Yes	step=0.1
sklearn	random_forest_rfe	No	step=0.02
sklearn	random_forest_rfe	No	step=0.05
sklearn	random_forest_rfe	No	step=0.2
sklearn	svm_rfe	Yes	step=0.1
sklearn	svm_rfe	No	step=0.02
sklearn	svm_rfe	No	step=0.05
sklearn	svm_rfe	No	step=0.2
weka	InfoGain	Yes	binarize=
weka	InfoGain	No	binarize=-B
weka	OneR	Yes	minimumBucketSize=6
weka	OneR	No	minimumBucketSize=10
weka	OneR	No	minimumBucketSize=3
weka	ReliefF	Yes	numNeighbors=10, weightByDistance=
weka	ReliefF	No	numNeighbors=10, weightByDistance=-W
weka	ReliefF	No	numNeighbors=1, weightByDistance=
weka	ReliefF	No	numNeighbors=1, weightByDistance=-W
weka	ReliefF	No	numNeighbors=5, weightByDistance=
weka	ReliefF	No	numNeighbors=5, weightByDistance=-W
weka	SVMRFE	Yes	complexityParameter=1.0, percentThreshold=1, toleranceParameter=1.0E-10
weka	SVMRFE	No	complexityParameter=0.1, percentThreshold=10, toleranceParameter=1.0E-10
weka	SVMRFE	No	complexityParameter=0.1, percentThreshold=10, toleranceParameter=1.0e-6
weka	SVMRFE	No	complexityParameter=0.1, percentThreshold=10, toleranceParameter=1.0e-8
weka	SVMRFE	No	complexityParameter=0.1, percentThreshold=1, toleranceParameter=1.0E-10
weka	SVMRFE	No	complexityParameter=0.1, percentThreshold=1, toleranceParameter=1.0e-6
weka	SVMRFE	No	complexityParameter=0.1, percentThreshold=1, toleranceParameter=1.0e-8
weka	SVMRFE	No	complexityParameter=0.1, percentThreshold=5, toleranceParameter=1.0E-10
weka	SVMRFE	No	complexityParameter=0.1, percentThreshold=5, toleranceParameter=1.0e-6
weka	SVMRFE	No	complexityParameter=0.1, percentThreshold=5, toleranceParameter=1.0e-8
weka	SVMRFE	No	complexityParameter=1.0, percentThreshold=10, toleranceParameter=1.0E-10
weka	SVMRFE	No	complexityParameter=1.0, percentThreshold=10, toleranceParameter=1.0e-6
weka	SVMRFE	No	complexityParameter=1.0, percentThreshold=10, toleranceParameter=1.0e-8
weka	SVMRFE	No	complexityParameter=1.0, percentThreshold=1, toleranceParameter=1.0e-6
weka	SVMRFE	No	complexityParameter=1.0, percentThreshold=1, toleranceParameter=1.0e-8
weka	SVMRFE	No	complexityParameter=1.0, percentThreshold=5, toleranceParameter=1.0E-10
weka	SVMRFE	No	complexityParameter=1.0, percentThreshold=5, toleranceParameter=1.0e-6
weka	SVMRFE	No	complexityParameter=1.0, percentThreshold=5, toleranceParameter=1.0e-8
weka	SVMRFE	No	complexityParameter=10.0, percentThreshold=10, toleranceParameter=1.0E-10
weka	SVMRFE	No	complexityParameter=10.0, percentThreshold=10, toleranceParameter=1.0e-6
weka	SVMRFE	No	complexityParameter=10.0, percentThreshold=10, toleranceParameter=1.0e-8
weka	SVMRFE	No	complexityParameter=10.0, percentThreshold=1, toleranceParameter=1.0E-10
weka	SVMRFE	No	complexityParameter=10.0, percentThreshold=1, toleranceParameter=1.0e-6
weka	SVMRFE	No	complexityParameter=10.0, percentThreshold=1, toleranceParameter=1.0e-8
weka	SVMRFE	No	complexityParameter=10.0, percentThreshold=5, toleranceParameter=1.0E-10
weka	SVMRFE	No	complexityParameter=10.0, percentThreshold=5, toleranceParameter=1.0e-6
weka	SVMRFE	No	complexityParameter=10.0, percentThreshold=5, toleranceParameter=1.0e-8
weka	SVMRFE	No	complexityParameter=100.0, percentThreshold=10, toleranceParameter=1.0E-10
weka	SVMRFE	No	complexityParameter=100.0, percentThreshold=10, toleranceParameter=1.0e-6
weka	SVMRFE	No	complexityParameter=100.0, percentThreshold=10, toleranceParameter=1.0e-8
weka	SVMRFE	No	complexityParameter=100.0, percentThreshold=1, toleranceParameter=1.0E-10
weka	SVMRFE	No	complexityParameter=100.0, percentThreshold=1, toleranceParameter=1.0e-6
weka	SVMRFE	No	complexityParameter=100.0, percentThreshold=1, toleranceParameter=1.0e-8
weka	SVMRFE	No	complexityParameter=100.0, percentThreshold=5, toleranceParameter=1.0E-10
weka	SVMRFE	No	complexityParameter=100.0, percentThreshold=5, toleranceParameter=1.0e-6
weka	SVMRFE	No	complexityParameter=100.0, percentThreshold=5, toleranceParameter=1.0e-8
